# Supplementary material for: Microbial responses to ocean alkalinity enhancement in seasonally hypoxic coastal sediments
Source: Front Microbiol. 2026 Jun 23;17:1854407. doi: 10.3389/fmicb.2026.1854407 (PMC13337938; doi:10.3389/fmicb.2026.1854407)
Supplement: Supplementary file 2 [file Table_1.xlsx]

## Sheet: Tabelle1
treatment	timepoint_new	Treat	depth	incubation	Latitude	Longitude	WaterTempStart	ConductivityStart	WaterDepth	IncubationTemp	Treat_added	DIC_cal_MP	ratio_pH::DIC_MP	H2S_MP	pH_MP	O2 depth_MP	H2Sfront_MP	AT_BW	B_BW	Mn_BW	Ca_BW	Fe_BW	Na_BW	Mg_BW	Sr_BW	Si_BW	Ba_BW	Li_BW	K_BW	O2_MP	DIC_cal_BW	pH_cal_BW
Control	t0	C1	0-2cm	limited-oxygen	54.5394	10.0519	13.4	21.7	27	12.4	0	6.29697	7.4801	1607.08	7.4801	-0.3	-0.3	2.08	0.329	1.92	7.13	0.59	321	35.8	58.3	0.05	196	16.8	7	0	2.12086	7.28532
Control	t0	C2	0-2cm	limited-oxygen	54.5394	10.0519	13.4	21.7	27	12.4	0	4.88522	7.55592	1517.12	7.55592	-0.3	-0.3	2.06	0.324	2.59	7.07	1.25	318	35.6	57.9	0.06	198	16.6	7	15.526	2.09255	7.3127
Calcite	t0	Cal1	0-2cm	limited-oxygen	54.5394	10.0519	13.4	21.7	27	12.4	7.8618	4.65422	7.57394	942.605	7.57394	-0.3	0	2.1	0.324	1.44	7.1	1.18	318	35.6	57.8	0.05	192	16.5	7	0.053	2.13027	7.25755
Calcite	t0	Cal2	0-2cm	limited-oxygen	54.5394	10.0519	13.4	21.7	27	12.4	7.8618	4.65385	7.63807	969.718	7.63807	-0.3	0.06	2.08	0.316	1.3	7.09	3.02	316	35.4	57.5	0.05	177	16.3	7	0.296	2.09349	7.33226
Calcite	t0	Cal3	0-2cm	limited-oxygen	54.5394	10.0519	13.4	21.7	27	12.4	7.8618	4.65385	7.63807	1123.54	7.53587	-0.3	-0.3	2.06	0.31	1.13	7.11	0.66	318	35.7	57.9	0.05	176	16.5	7	0	2.09082	7.29831
Dunite	t0	Dun1	0-2cm	limited-oxygen	54.5394	10.0519	13.4	21.7	27	12.4	4.4781	4.5023	7.61236	1532.85	7.61236	-0.3	-0.06	2.06	0.314	2.21	7.03	0.79	318	35.7	57.9	0.05	183	16.8	7	0	2.07495	7.34805
Dunite	t0	Dun2	0-2cm	limited-oxygen	54.5394	10.0519	13.4	21.7	27	12.4	4.4781	4.20021	7.62883	823.577	7.62883	-0.3	-0.3	2.08	0.304	2.2	7.08	0.65	316	35.4	57.5	0.05	185	16.4	7	0	2.08293	7.36794
Dunite	t0	Dun3	0-2cm	limited-oxygen	54.5394	10.0519	13.4	21.7	27	12.4	4.4781	4.4434	7.47575	1632.38	7.47575	-0.3	-0.3	2.21	0.329	2.67	7.08	1.8	317	35.6	57.5	0.06	191	16.6	7	0	2.23017	7.3538
Control	t2	C1	0-2cm	limited-oxygen	54.5394	10.0519	13.4	21.7	27	12.4	0	6.31643	7.45911	1562.76	7.45911	-0.3	0	2.1	0.3285	1.535	7.085	0.5375	317.5	35.575	57.925	0.0625	190.75	16.625	7	0.005	2.14173	7.29292
Control	t2	C2	0-2cm	limited-oxygen	54.5394	10.0519	13.4	21.7	27	12.4	0	4.8867	7.54884	1450.97	7.54884	-0.3	-0.09	2.065	0.336	1.4875	7.1175	0.4925	317.5	35.675	57.95	0.065	190.75	16.55	7	0.018	2.08064	7.32684
Calcite	t2	Cal1	0-2cm	limited-oxygen	54.5394	10.0519	13.4	21.7	27	12.4	7.8618	4.67118	7.53942	1111.76	7.53942	-0.3	-0.3	2.075	0.331	1.4175	7.105	1.56	318.5	35.75	58.15	0.065	193.5	16.65	7	0.39775	2.15612	7.27906
Calcite	t2	Cal2	0-2cm	limited-oxygen	54.5394	10.0519	13.4	21.7	27	12.4	7.8618	4.68187	7.58519	916.219	7.58519	-0.3	-0.3	2.08	0.3105	0.965	7.1225	1.8425	317.25	35.6	57.8	0.0525	175.75	16.4	7	8.90325	2.09201	7.39155
Calcite	t2	Cal3	0-2cm	limited-oxygen	54.5394	10.0519	13.4	21.7	27	12.4	7.8618	4.70164	7.55232	1209.56	7.55232	-0.3	0.09	2.07	0.3195	0.925	7.115	0.7825	317.25	35.6	57.9	0.0575	176.75	16.45	7	23.179	2.0949	7.34723
Dunite	t2	Dun1	0-2cm	limited-oxygen	54.5394	10.0519	13.4	21.7	27	12.4	4.4781	4.50824	7.59057	1259.92	7.59057	-0.3	0.06	2.075	0.32375	1.5825	7.07	0.605	316.5	35.575	57.8	0.0625	186	16.675	7	60.9192	2.09964	7.36558
Dunite	t2	Dun2	0-2cm	limited-oxygen	54.5394	10.0519	13.4	21.7	27	12.4	4.4781	4.19938	7.63228	805.774	7.63228	-0.3	0.03	2.08	0.32225	1.31	7.115	0.765	316.5	35.675	57.8	0.0625	189	16.625	7	24.2345	2.06327	7.42116
Dunite	t2	Dun3	0-2cm	limited-oxygen	54.5394	10.0519	13.4	21.7	27	12.4	4.4781	4.4227	7.50965	1500.6	7.50965	-0.3	-0.3	2.245	0.34425	1.52	7.1175	0.8325	316.75	35.65	57.775	0.07	198	16.575	7	0.0075	2.28703	7.39046
Control	t3	C1	0-2cm	limited-oxygen	54.5394	10.0519	13.4	21.7	27	12.4	0	6.30112	7.46968	1485.92	7.46968	-0.3	0.09	2.22846	0.329231	0.91	7.09077	0.95	317.615	35.6923	57.9923	0.0630769	181.308	16.6462	7.00769	7.17938	2.26269	7.29768
Control	t3	C2	0-2cm	limited-oxygen	54.5394	10.0519	13.4	21.7	27	12.4	0	4.92846	7.47613	1245.71	7.47613	-0.3	-0.3	2.18077	0.333	0.712308	7.12923	1.25923	318.538	35.7615	58.1	0.0592308	181.385	16.6462	7.03077	17.2088	2.2036	7.32385
Calcite	t3	Cal1	0-2cm	limited-oxygen	54.5394	10.0519	13.4	21.7	27	12.4	7.8618	4.63546	7.63084	1089.68	7.63084	-0.3	-0.3	2.38462	0.324923	0.796923	7.16923	1.05385	317.154	35.6385	57.9308	0.0592308	180.308	16.5692	7	0.0173846	2.39334	7.38051
Calcite	t3	Cal2	0-2cm	limited-oxygen	54.5394	10.0519	13.4	21.7	27	12.4	7.8618	4.98747	7.18522	274.852	7.18522	-0.3	0.09	2.36538	0.323615	0.449231	7.19385	0.746154	316.846	35.6462	57.8462	0.0530769	171.231	16.4846	6.99231	61.7944	2.35466	7.44288
Calcite	t3	Cal3	0-2cm	limited-oxygen	54.5394	10.0519	13.4	21.7	27	12.4	7.8618	4.75927	7.46658	1059.9	7.46658	-0.3	-0.3	2.33692	0.323923	0.325385	7.16846	0.308462	316.538	35.6	57.7615	0.0523077	168.077	16.5231	6.96154	34.7172	2.33549	7.41307
Dunite	t3	Dun1	0-2cm	limited-oxygen	54.5394	10.0519	13.4	21.7	27	12.4	4.4781	4.53035	7.55381	1471.65	7.61694	-0.3	-0.3	2.26769	0.329538	1.05231	7.10692	0.847692	317	35.7462	57.8769	0.0707692	201.154	16.6231	7.00769	28.3576	2.26888	7.40984
Dunite	t3	Dun2	0-2cm	limited-oxygen	54.5394	10.0519	13.4	21.7	27	12.4	4.4781	4.2302	7.5699	899.417	7.60639	-0.3	-0.3	2.26692	0.329385	1.05154	7.10154	1.28692	316.538	35.7154	57.7769	0.0630769	198.462	16.6385	6.99231	7.97331	2.24251	7.4527
Dunite	t3	Dun3	0-2cm	limited-oxygen	54.5394	10.0519	13.4	21.7	27	12.4	4.4781	4.38918	7.57422	1695.21	7.57422	-0.3	-0.3	2.37	0.323538	0.821538	7.11385	0.633846	316.923	35.8	57.8538	0.0692308	200.231	16.6692	7.00769	0.0610769	2.37252	7.4053
Contol	t0	C1	0-2cm	oxic	54.5167	10.0417	7	28.4	27	12.4	0	3.92935	7.45479	0	7.36426	0.1	4.58	2.4014	0.2716	7.374	7.028	1.312	285.2	32.88	53.94	0.32	275	16.48	6.38	192.602	2.38209	7.4735
Control	t0	C2	0-2cm	oxic	54.5167	10.0417	7	28.4	27	12.4	0	5.36764	6.69479	0.074084	6.69479	0.1	2.01	3.983	0.2848	5.964	7.256	1.948	285.8	33.1	54.7	0.222	257.2	16.86	6.44	196.695	3.70292	8.01786
Calcite	t0	Cal1	0-2cm	oxic	54.5167	10.0417	7	28.4	27	12.4	7.8618	3.82127	7.67033	0	7.71106	0.2	5.07	2.5258	0.2692	7.14	6.98	0.23	284.2	32.86	53.72	0.334	296	16.36	6.34	203.085	2.50285	7.47905
Calcite	t0	Cal2	0-2cm	oxic	54.5167	10.0417	7	28.4	27	12.4	7.8618	3.98949	7.36798	0	7.45656	0.15	3.6	2.3664	0.2666	2.984	6.886	0.158	284.2	32.9	53.62	0.198	251.2	15.94	6.34	216.71	2.33273	7.51933
Calcite	t0	Cal3	0-2cm	oxic	54.5167	10.0417	7	28.4	27	12.4	7.8618	3.99637	7.30733	0	7.41892	0.18	2.51	2.4828	0.2714	4.184	6.744	0.258	284.2	32.8	53.3	0.246	272.6	15.74	6.32	217.901	2.44551	7.52794
Dunite	t0	Dun1	0-2cm	oxic	54.5167	10.0417	7	28.4	27	12.4	4.4781	3.82301	7.55841	0	7.66855	0.19	4.46	2.1954	0.2672	3.77	6.818	0.06	284.4	32.94	53.78	0.286	338.2	15.8	6.34	220.179	2.17526	7.47642
Dunite	t0	Dun2	0-2cm	oxic	54.5167	10.0417	7	28.4	27	12.4	4.4781	3.76479	7.53181	0.847752	7.56907	0.13	3.58	2.2264	0.2654	5.576	6.778	0.056	281.6	32.72	53.38	0.252	342.8	15.74	6.3	216.486	2.2256	7.4115
Dunite	t0	Dun3	0-2cm	oxic	54.5167	10.0417	7	28.4	27	12.4	4.4781	5.17711	6.73807	0	6.73807	0.1	2.7	3.2018	0.274	7.372	6.988	0.376	284.6	33.18	54.34	0.196	393.4	16	6.4	212.043	3.03224	7.87065
Control	t5	C1	0-2cm	oxic	54.5167	10.0417	7	28.4	27	12.4	0	3.87482	7.16067	0.33482	7.11232	0.3	2.76	2.584	0.2705	0.782778	7.11833	0.24	290.611	33.3167	54.7778	0.348333	299	16.7056	6.53333	277.817	2.45733	7.8157
Calcite	t5	Cal2	0-2cm	oxic	54.5167	10.0417	7	28.4	27	12.4	7.8618	3.93787	7.17261	16.8986	7.17261	0.26	1.26	2.71022	0.257667	0.562222	7.13611	0.0705556	287.444	32.9333	53.7444	0.225556	284.167	16.0167	6.44444	281.884	2.57172	7.84358
Dunite	t5	Dun2	0-2cm	oxic	54.5167	10.0417	7	28.4	27	12.4	4.4781	3.50534	7.11703	0.164214	7.11703	0.27	2.22	2.51278	0.267333	3.81278	6.92778	0.211111	289.889	33.3833	54.5444	0.303333	329.611	16.0556	6.48889	277.828	2.41472	7.72389
Contol	t6	C1	0-2cm	oxic	54.5167	10.0417	7	28.4	27	12.4	0	3.90855	6.97093	0	7.12453	0.5	3.33	2.78757	0.272174	0.615217	7.11913	0.213043	290.174	33.2609	54.6609	0.352609	298.478	16.587	6.52609	275.643	2.62432	7.88115
Control	t6	C2	0-2cm	oxic	54.5167	10.0417	7	28.4	27	12.4	0	3.39117	7.44879	0.142469	7.44879	0.5	2.16	5.00096	0.285783	1.8287	7.9713	0.391739	292.478	33.7261	55.9826	0.247826	285.478	17.0478	6.63043	269.533	4.58399	8.10677
Calcite	t6	Cal1	0-2cm	oxic	54.5167	10.0417	7	28.4	27	12.4	7.8618	3.7952	7.30817	0.29629	7.08666	0.5	2.82	2.986	0.265522	1.29391	7.09391	0.265652	287.435	32.9696	53.913	0.363478	296.696	15.9957	6.42609	273.629	2.81528	7.89211
Calcite	t6	Cal2	0-2cm	oxic	54.5167	10.0417	7	28.4	27	12.4	7.8618	3.78561	7.30817	0	7.30817	0.27	2.28	2.82387	0.258783	0.429565	7.1187	0.0665217	287.13	32.9304	53.7304	0.22913	288.609	15.9957	6.44783	279.772	2.66354	7.88487
Calcite	t6	Cal3	0-2cm	oxic	54.5167	10.0417	7	28.4	27	12.4	7.8618	3.50679	6.99433	0	7.31465	0.36	2.31	3.03683	0.27	1.4313	6.95609	0.172174	287.435	33.0043	53.8696	0.313043	304.087	15.9391	6.4913	269.495	2.84968	7.92355
Dunite	t6	Dun1	0-2cm	oxic	54.5167	10.0417	7	28.4	27	12.4	4.4781	3.36886	7.11394	0.370491	7.44479	0.32	2.34	2.53661	0.26587	1.33696	6.92087	0.156522	289.348	33.3087	54.4043	0.32913	315.957	15.9261	6.5087	272.249	2.41243	7.81702
Dunite	t6	Dun2	0-2cm	oxic	54.5167	10.0417	7	28.4	27	12.4	4.4781	3.34708	6.98096	0.237063	6.98096	0.3	2.67	2.66426	0.268696	3.03609	6.94	0.203478	289.087	33.3435	54.4696	0.311304	327.087	16.0739	6.49565	273.648	2.53687	7.79789
Dunite	t6	Dun3	0-2cm	oxic	54.5167	10.0417	7	28.4	27	12.4	4.4781	3.84333	7.13878	13.2768	7.13878	0.4	1.11	3.55978	0.274652	5.60348	7.3987	0.244783	294.087	33.9957	55.8217	0.285217	441.087	16.5	6.66522	271.185	3.37514	7.849
